# Supplementary material for: Quercus acuta Acorn Bran Extract Enhances Wound Healing by Promoting Human Dermal Fibroblast Migration and Antioxidant Activity
Source: Pharmaceuticals (Basel). 2026 Mar 15;19(3):481. doi: 10.3390/ph19030481 (PMC13029716; doi:10.3390/ph19030481)
Supplement: Supplementary file 1 [file pharmaceuticals-19-00481-s001.zip]

Archive with 1 entries (1 files):
- pharmaceuticals-4146000-supplementary.pdf
